# Supplementary material for: Central masked adjudication of stroke diagnosis at trial entry offered no advantage over diagnosis by local clinicians: Secondary analysis and simulation
Source: Contemp Clin Trials Commun. 2018 Nov 10;12:176–81. doi: 10.1016/j.conctc.2018.11.002 (PMC6249966; doi:10.1016/j.conctc.2018.11.002)
Supplement: Data Profile [file mmc4.xml]

<?xml version="1.0" encoding="UTF-8" standalone="no"?><data:data><datasets><author>peter.godolphin@nottingham.ac.uk</author><type>0</type><dataset><value>1</value><reason>Data will be made available on request</reason><comments/></dataset></datasets></data:data>
